# Supplementary material for: Qualitative Assessment of Microalgae–Bacteria Biofilm Development on K5 Carriers: Photoheterotrophic Growth in Wastewater
Source: Microorganisms. 2025 May 2;13(5):1060. doi: 10.3390/microorganisms13051060 (PMC12113768; doi:10.3390/microorganisms13051060)
Supplement: Supplementary file 1 [file microorganisms-13-01060-s001.zip]

Archive with 1 entries (1 files):
- microorganisms-3545107-supplementary.pdf
